# Supplementary material for: I-TEP: A Simple and Affordable Method to Measure Permeability in Reconstructed Tissues Combined with DAMO–TSC-Based Urea Assay
Source: Methods Protoc. 2026 May 3;9(3):73. doi: 10.3390/mps9030073 (PMC13214736; doi:10.3390/mps9030073)
Supplement: Supplementary file 1 [file mps-09-00073-s001.zip]

Archive with 1 entries (1 files):
- mps-4202597-supplementary.pdf
